# Supplementary material for: The maternal drug exposure birth cohort (DEBC) in China
Source: Nat Commun. 2024 Jun 21;15:5312. doi: 10.1038/s41467-024-49623-0 (PMC11192739; doi:10.1038/s41467-024-49623-0)
Supplement: Supplementary file 4 — Supplementary Software 1 [file 41467_2024_49623_MOESM4_ESM.zip]

Archive with 3 entries (3 files):
- Supplementary software files/code of log-binomial multivariate regression.sas
- Supplementary software files/legend for Supplemenytary Software 1.docx
- Supplementary software files/variable explanation for code.docx
