# Supplementary material for: The maternal drug exposure birth cohort (DEBC) in China
Source: Nat Commun. 2024 Jun 21;15:5312. doi: 10.1038/s41467-024-49623-0 (PMC11192739; doi:10.1038/s41467-024-49623-0)
Supplement: Supplementary file 6 — Source Data [file 41467_2024_49623_MOESM6_ESM.xlsx]

## Sheet: Figure 2c
Figure 2c
		Number	Total number	Percentage(%)
Blood	First trimester	124936	150577	82.9715
	Second trimester	33275	150577	22.0983
	Third trimester	6697	150577	4.44756
Urine	First trimester	65792	150577	43.6933
	Second trimester	6503	150577	4.31872
	Third trimester	6459	150577	4.2895

## Sheet: Figure 3
Figure 3
Adverse pregnancy outcomes	Number	Total number	Incidence(%) and 95%CI
Miscarriage/Abortion	2852	112986	2.52(2.43,2.61)
Stillbirth	870	112986	0.77(0.72,0.82)
Preterm birth	5818	112986	5.15(5.02,5.28)
Low birth weight	4376	112986	3.87(3.75,3.98)
Birth defects	5754	112986	5.09(4.96,5.22)
